# Supplementary material for: Quantifying the triboelectric series
Source: Nat Commun. 2019 Mar 29;10:1427. doi: 10.1038/s41467-019-09461-x (PMC6441076; doi:10.1038/s41467-019-09461-x)
Supplement: Supplementary file 3 — Source Data [file 41467_2019_9461_MOESM3_ESM.xlsx]

## Sheet: Figure 4 & Table 1
	Materials	Abbr.	Average CE Charge (nC)			Average CE Charge Density (nC·cm-2)			Average TECD (nC·cm2)	STDEV		Average TECD (mC m-2)	STDEV	α	Sample No.
51	Chemical-Resistant Viton® Fluoroelastomer Rubber		-175	-173	-169	-15.0498	-14.8778	-14.5338	-14.8204	0.26273		-148.204	2.6273	-1.31085	29
50	Acetal		-165	-170	-165	-14.1898	-14.6198	-14.1898	-14.3331	0.248256		-143.331	2.48256	-1.26774	1
49	Flame-Retardant Garolite		-165	-168	-165	-14.1898	-14.4478	-14.1898	-14.2758	0.148954		-142.758	1.48954	-1.26267	3
48	Garolite G-10		-164	-163	-161	-14.1038	-14.0178	-13.8458	-13.9891	0.131365		-139.891	1.31365	-1.23732	47
47	Clear Cellulose		-158	-154	-153	-13.5878	-13.2438	-13.1578	-13.3298	0.227531		-133.298	2.27531	-1.179	17
46	Clear Polyvinyl Chloride	PVC	-137	-138	-135	-11.7818	-11.8678	-11.6098	-11.7531	0.131365		-117.531	1.31365	-1.03955	9
45	Polytetrafluoroethylene	PTFE	-115	-113	-115	-11.3722	-11.1744	-11.3722	-11.3063	0.114187		-113.063	1.14187	-1.00002	69
43	Abrasion-Resistant Polyurethane Rubber		-127	-128	-126	-10.9218	-11.0078	-10.8358	-10.9218	0.0859986		-109.218	0.859986	-0.96602	30
42	Acrylonitrile Butadiene Styrene	ABS	-126	-126	-125	-10.8358	-10.8358	-10.7498	-10.8072	0.0496513		-108.072	0.496513	-0.955878	2
41	Clear Polycarbonate (Glossy)	PC	-124	-120	-121	-10.6638	-10.3198	-10.4058	-10.4632	0.17902		-104.632	1.7902	-0.925452	7
40	Polystyrene	PS	-122	-122	-117	-10.4918	-10.4918	-10.0618	-10.3485	0.248256		-103.485	2.48256	-0.91531	15
39	Ultem Polyetherimide	PEI	-122	-120	-117	-10.4918	-10.3198	-10.0618	-10.2912	0.216425		-102.912	2.16425	-0.910239	5
	Polydimethylsiloxane*	PDMS	-121	-119	-116	-10.4058	-10.2338	-9.97583	-10.2052	0.216425		-102.052	2.16425	-0.902633
38	Polyester Fabric (Plain)		-116	-119	-119	-9.97583	-10.2338	-10.2338	-10.1478	0.148954		-101.478	1.48954	-0.897562	42
37	Easy-to-Machine Electrical-Insulating Garolite		-116	-115	-119	-9.97583	-9.88984	-10.2338	-10.0332	0.17902		-100.332	1.7902	-0.88742	50
36	Food-Grade High-Temperature Silicone Rubber		-108	-110	-110	-9.28785	-9.45984	-9.45984	-9.40251	0.0993026		-94.0251	0.993026	-0.831639	18
	Polyimide Film	Kapton	-105	-108	-111	-9.02985	-9.28785	-9.54584	-9.28785	0.257996		-92.8785	2.57996	-0.821497
35	DuraLar Polyester Film	PET	-105	-104	-103	-9.02985	-8.94385	-8.85785	-8.94385	0.0859986		-89.4385	0.859986	-0.791071	14
34	Polyvinylidene Fluoride	PVDF	-90	-89	-86	-8.89996	-8.80108	-8.50441	-8.73515	0.205853		-87.3515	2.05853	-0.772612	65
33	Polyetheretherketone	PEEK	-90	-86	-90	-7.73987	-7.39588	-7.73987	-7.62521	0.198605		-76.2521	1.98605	-0.674439	35
32	Polyethylene	PE	-71	-74	-71	-7.02108	-7.31775	-7.02108	-7.11997	0.17128		-71.1997	1.7128	-0.629752	67
31	High-Temperature Silicone Rubber		-82	-81	-81	-7.05188	-6.96588	-6.96588	-6.99455	0.0496513		-69.9455	0.496513	-0.618658	32
30	Wear-Resistant Garolite		-81	-81	-77	-6.96588	-6.96588	-6.62189	-6.85122	0.198605		-68.5122	1.98605	-0.605981	48
29	Low-Density Polyethylene	LDPE	-78	-81	-78	-6.70789	-6.96588	-6.70789	-6.79389	0.148954		-67.9389	1.48954	-0.60091	13
28	High Impact Polystyrene		-80	-76	-79	-6.87989	-6.53589	-6.79389	-6.73655	0.17902		-67.3655	1.7902	-0.595839	41
26	High-Density Polyethylene	HDPE	-72	-69	-68	-6.1919	-5.9339	-5.8479	-5.99123	0.17902		-59.9123	1.7902	-0.529916	11
25	Weather-Resistant EPDM Rubber		-63	-63	-61	-5.41791	-5.41791	-5.24591	-5.36058	0.0993026		-53.6058	0.993026	-0.474136	24
24	Leather Strip (Smooth)		-61	-63	-60	-5.24591	-5.41791	-5.15991	-5.27458	0.131365		-52.7458	1.31365	-0.466529	57
23	Oil-Filled Cast Nylon 6		-59	-57	-57	-5.07392	-4.90192	-4.90192	-4.95925	0.0993026		-49.5925	0.993026	-0.438639	46
22	Clear Cast Acrylic	PMMA	-57	-58	-55	-4.90192	-4.98792	-4.72992	-4.87325	0.131365		-48.7325	1.31365	-0.431032	6
21	Silicone		-57	-54	-54	-4.90192	-4.64392	-4.64392	-4.72992	0.148954		-47.2992	1.48954	-0.418355	56
19	Abrasion-Resistant SBR Rubber		-47	-48	-45	-4.04193	-4.12793	-3.86994	-4.01327	0.131365		-40.1327	1.31365	-0.354968	34
18	Flexibel Leather Strip (Smooth)		-41	-40	-39	-3.52594	-3.43994	-3.35394	-3.43994	0.0859986		-34.3994	0.859986	-0.304258	58
17	Noryl Polyphenyl Ether		-38	-37	-36	-3.26795	-3.18195	-3.09595	-3.18195	0.0859986		-31.8195	0.859986	-0.281439	39
16	Poly(phenylene Sulfide)	PPS	-37	-38	-36	-3.18195	-3.26795	-3.09595	-3.18195	0.0859986		-31.8195	0.859986	-0.281439	36
15	Pigskin (Smooth)		-35	-36	-34	-3.00995	-3.09595	-2.92395	-3.00995	0.0859986		-30.0995	0.859986	-0.266226	60
14	Polypropylene	PP	-33	-32	-30	-2.83795	-2.75195	-2.57996	-2.72329	0.131365		-27.2329	1.31365	-0.240871	12
13	Slippery Nylon 66		-30	-31	-30	-2.57996	-2.66596	-2.57996	-2.60862	0.0496513		-26.0862	0.496513	-0.230729	45
12	Weather- and Chemical-Resistant Santoprene Rubber		-29	-30	-29	-2.49396	-2.57996	-2.49396	-2.52262	0.0496513		-25.2262	0.496513	-0.223123	28
11	Chemical- and Steam-Resistant Aflas Rubber		-28	-26	-25	-2.40796	-2.23596	-2.14996	-2.26463	0.131365		-22.6463	1.31365	-0.200303	20
10	Polysulfone		-23	-22	-21	-1.97797	-1.89197	-1.80597	-1.89197	0.0859986		-18.9197	0.859986	-0.167342	38
9	Cast Nylon 6		-22	-20	-22	-1.89197	-1.71997	-1.89197	-1.83464	0.0993026		-18.3464	0.993026	-0.162271	44
8	Copy Paper		-21	-22	-21	-1.80597	-1.89197	-1.80597	-1.83464	0.0496513		-18.3464	0.496513	-0.162271	54
7	Chemical-Resistant and Low-Temperature Fluorosilicone Rubber		-21	-22	-20	-1.80597	-1.89197	-1.71997	-1.80597	0.0859986		-18.0597	0.859986	-0.159736	25
6	Delrin® Acetal Resin		-17	-18	-17	-1.46198	-1.54797	-1.46198	-1.49064	0.0496513		-14.9064	0.496513	-0.131845	43
5	Wood (Marine-grade Plywood)		-17	-15	-17	-1.46198	-1.28998	-1.46198	-1.40464	0.0993026		-14.0464	0.993026	-0.124239	61
4	Wear-Resistant Slippery Garolite		-13	-14	-13	-1.11798	-1.20398	-1.11798	-1.14665	0.0496513		-11.4665	0.496513	-0.101419	49
3	Super-Stretchable and Abrasion-Resistant Natural Rubber		-13	-12	-12	-1.11798	-1.03198	-1.03198	-1.06065	0.0496513		-10.6065	0.496513	-0.0938129	19
2	Oil-Resistant Buna-N Rubber		3	3.1	2.6	0.257996	0.266596	0.223596	0.249396	0.0227531		2.49396	0.227531	0.0220587	21
1	Food-Grade Oil-Resistant Buna-N/Vinyl Rubber		3.6	3.4	3.3	0.309595	0.292395	0.283795	0.295262	0.0131365		2.95262	0.131365	0.0261155	22
